# Supplementary material for: Application of Thermally Fluorinated Multi-Wall Carbon Nanotubes as an Additive to an Li4Ti5O12 Lithium Ion Battery
Source: Nanomaterials (Basel). 2023 Mar 9;13(6):995. doi: 10.3390/nano13060995 (PMC10059772; doi:10.3390/nano13060995)
Supplement: Supplementary file 1 [file nanomaterials-13-00995-s001.zip]

Archive with 2 entries (2 files):
- nanomaterials-2228808-supplementary.docx
- nanomaterials-2228808-supplementary.pdf
